# Supplementary material for: Global, regional, and national burden of kidney dysfunction-attributed ischemic heart disease from 1990 to 2021: A systematic analysis of the Global Burden of Disease study 2021
Source: PLoS One. 2025 Dec 29;20(12):e0335548. doi: 10.1371/journal.pone.0335548 (PMC12747353; doi:10.1371/journal.pone.0335548)
Supplement: S1 Table — (XLSX) [file pone.0335548.s001.xlsx]

## Sheet: Sheet1
S1 Table. Age-specific rates of DALYs and deaths for ischemic heart disease attributable to impaired kidney function in 2021.
Age (year)	DALYs rate (per 100,000)			Death rate (per 100,000)
	Both	Female	Male	Both	Female	Male
All ages	331.18 (239.53,423.02)	279.58 (194.83,355.47)	382.42 (276.45,494.81)	17.72 (12.37,22.54)	17.08 (11.69,21.81)	18.36 (13.09,23.49)
Age-standardized	309.84 (222.64,395.39)	236.85 (165.45,300.80)	391.58 (285.64,503.84)	17.18 (11.94,21.83)	14.27 (9.76,18.20)	20.78 (14.76,26.50)
25-29	31.64 (20.58,45.72)	20.43 (13.15,29.86)	42.61 (27.94,61.30)	0.50 (0.32,0.72)	0.32 (0.21,0.47)	0.67 (0.44,0.97)
30-34	61.18 (42.11,85.19)	35.65 (24.16,50.97)	86.16 (58.84,120.40)	1.05 (0.72,1.46)	0.61 (0.41,0.87)	1.48 (1.01,2.06)
35-39	95.99 (64.23,134.07)	54.86 (36.07,77.19)	136.34 (90.76,193.84)	1.80 (1.20,2.51)	1.02 (0.67,1.44)	2.56 (1.70,3.64)
40-44	169.19 (115.02,234.98)	94.52 (63.35,130.25)	242.66 (165.09,337.25)	3.49 (2.37,4.84)	1.94 (1.31,2.68)	5.02 (3.42,6.96)
45-49	250.59 (181.88,346.63)	143.91 (101.37,197.82)	356.26 (257.18,488.84)	5.74 (4.16,7.90)	3.29 (2.31,4.51)	8.18 (5.89,11.25)
50-54	371.78 (262.86,505.76)	204.32 (142.81,278.17)	539.97 (381.16,739.37)	9.58 (6.77,13.01)	5.24 (3.68,7.15)	13.93 (9.81,19.09)
55-59	560.34 (388.59,775.99)	346.81 (236.39,480.00)	780.75 (543.47,1086.25)	16.44 (11.39,22.71)	10.14 (6.93,14.00)	22.93 (15.99,31.84)
60-64	830.76 (590.27,1108.25)	547.55 (381.78,722.59)	1130.31 (794.54,1521.81)	28.18 (20.09,37.58)	18.52 (13.00,24.37)	38.40 (27.06,51.69)
65-69	1160.14 (831.32,1517.84)	860.50 (620.36,1129.41)	1487.46 (1052.26,1939.65)	46.43 (33.20,60.69)	34.41 (24.90,45.22)	59.56 (42.06,77.42)
70-74	1667.08 (1151.22,2170.27)	1338.52 (923.62,1753.39)	2040.14 (1404.22,2687.33)	80.85 (55.82,104.88)	64.95 (44.83,85.47)	98.90 (67.75,129.76)
75-79	2235.70 (1513.18,2981.66)	1934.69 (1303.80,2574.15)	2598.71 (1746.83,3482.11)	136.31 (92.82,180.65)	118.39 (79.58,156.94)	157.92 (107.05,212.21)
80-84	3093.52 (1933.96,4257.27)	2845.03 (1769.86,3905.54)	3438.82 (2161.05,4756.40)	242.46 (151.64,333.98)	223.69 (138.96,307.87)	268.54 (168.43,372.62)
85-89	4668.30 (3113.52,6237.35)	4118.02 (2715.62,5541.75)	5576.33 (3800.14,7440.59)	461.47 (307.68,617.62)	407.26 (268.44,549.91)	550.92 (376.11,736.76)
90-94	7776.44 (5331.42,10178.36)	7090.39 (4768.37,9321.35)	9196.09 (6453.95,12063.23)	887.11 (609.06,1166.61)	809.21 (544.65,1063.66)	1048.32 (735.43,1376.28)
95+	12135.69 (8418.59,16022.85)	11983.45 (8210.75,15909.39)	12532.22 (8817.60,16406.16)	1475.38 (1021.62,1959.32)	1459.42 (994.27,1946.27)	1516.93 (1063.51,1992.63)
DALYs: disability-sdjusted life years
