# Supplementary material for: Global, regional, and national burden of kidney dysfunction-attributed ischemic heart disease from 1990 to 2021: A systematic analysis of the Global Burden of Disease study 2021
Source: PLoS One. 2025 Dec 29;20(12):e0335548. doi: 10.1371/journal.pone.0335548 (PMC12747353; doi:10.1371/journal.pone.0335548)
Supplement: S2 Table — (XLSX) [file pone.0335548.s002.xlsx]

## Sheet: Sheet1
S2 Table. The age-standardised rates of DALYs and deaths for ischemic heart disease attributable to impaired kidney function in 204 countries and territories in 2021.
Location	DALYs			Deaths
	ASR, 1990	ASR, 2021	EAPC, 1990-2021	ASR, 1990	ASR, 2021	EAPC, 1990-2021
Afghanistan	1124.46 (742.20,1625.55)	840.87 (513.21,1181.83)	-1.13(-1.23,-1.03)	52.03 (34.36,73.65)	41.17 (25.60,57.24)	-0.87(-0.96,-0.79)
Albania	386.91 (268.82,505.22)	326.70 (224.20,434.07)	-0.18(-0.39,0.03)	24.18 (16.71,32.30)	23.32 (15.59,31.13)	0.31(0.10,0.52)
Algeria	767.48 (510.10,1044.40)	494.37 (314.78,684.53)	-1.57(-1.66,-1.48)	47.44 (30.52,65.47)	33.34 (21.00,46.04)	-1.08(-1.13,-1.02)
American Samoa	556.93 (410.77,711.71)	639.92 (449.23,844.76)	0.60(0.54,0.66)	27.11 (20.10,34.74)	30.91 (21.78,40.31)	0.59(0.53,0.64)
Andorra	204.68 (133.90,296.67)	99.09 (65.94,137.62)	-2.13(-2.36,-1.89)	13.38 (8.69,19.32)	6.79 (4.45,9.49)	-1.93(-2.15,-1.71)
Angola	466.54 (335.13,628.04)	434.91 (296.53,596.73)	-0.42(-0.51,-0.34)	23.52 (16.58,31.98)	23.54 (16.24,31.79)	-0.19(-0.27,-0.10)
Antigua and Barbuda	316.98 (230.68,407.13)	174.25 (123.29,227.61)	-2.28(-2.49,-2.06)	17.53 (12.43,22.59)	10.30 (7.26,13.56)	-1.97(-2.19,-1.75)
Argentina	291.97 (199.05,378.16)	115.87 (76.71,154.06)	-2.58(-2.74,-2.42)	17.65 (11.54,23.32)	6.90 (4.56,9.18)	-2.53(-2.72,-2.34)
Armenia	1021.98 (762.44,1267.07)	695.20 (515.19,882.41)	-1.96(-2.18,-1.75)	62.23 (45.42,78.97)	43.34 (31.17,55.72)	-1.96(-2.21,-1.70)
Australia	401.64 (283.05,513.98)	95.56 (66.80,122.26)	-4.88(-5.01,-4.75)	26.69 (18.23,34.58)	6.89 (4.71,8.96)	-4.59(-4.70,-4.49)
Austria	394.42 (287.94,501.42)	163.43 (118.82,209.56)	-3.19(-3.37,-3.01)	25.86 (18.34,33.67)	11.81 (8.40,15.23)	-2.84(-3.01,-2.66)
Azerbaijan	1293.74 (980.98,1603.83)	1053.47 (781.45,1341.00)	-0.69(-0.89,-0.49)	74.37 (55.04,93.56)	64.27 (46.31,82.39)	-0.24(-0.42,-0.05)
Bahamas	344.83 (244.35,440.54)	199.15 (138.77,268.63)	-1.85(-2.04,-1.67)	16.95 (11.99,21.77)	10.33 (7.10,13.98)	-1.77(-1.96,-1.58)
Bahrain	1105.58 (749.56,1451.45)	410.09 (273.91,553.90)	-3.90(-4.24,-3.55)	63.00 (42.56,82.32)	25.61 (16.82,34.49)	-3.43(-3.81,-3.05)
Bangladesh	373.67 (262.95,493.51)	312.44 (215.06,429.63)	-0.40(-0.51,-0.30)	16.70 (11.49,22.22)	16.35 (11.07,22.18)	-0.00(-0.19,0.18)
Barbados	276.12 (197.86,351.26)	146.42 (95.47,197.55)	-2.22(-2.53,-1.91)	16.81 (11.68,21.64)	8.83 (5.74,11.92)	-2.17(-2.49,-1.85)
Belarus	972.25 (699.54,1218.88)	989.63 (695.23,1323.04)	-0.41(-0.78,-0.03)	60.30 (42.03,76.67)	60.99 (41.89,80.92)	-0.33(-0.61,-0.05)
Belgium	338.04 (247.45,426.65)	93.54 (67.79,117.44)	-4.13(-4.26,-4.01)	22.00 (15.39,28.43)	6.14 (4.34,7.86)	-4.00(-4.16,-3.85)
Belize	296.78 (214.28,376.05)	174.86 (122.95,228.21)	-2.28(-2.61,-1.95)	15.71 (11.10,19.97)	9.41 (6.52,12.37)	-2.19(-2.56,-1.83)
Benin	213.23 (150.68,277.20)	225.23 (158.09,306.17)	0.22(0.03,0.41)	11.57 (8.19,15.31)	12.72 (8.82,17.21)	0.36(0.19,0.53)
Bermuda	554.40 (398.25,710.98)	153.53 (103.04,206.82)	-4.09(-4.46,-3.72)	32.21 (22.86,41.19)	9.26 (6.29,12.35)	-4.02(-4.35,-3.69)
Bhutan	358.45 (240.12,502.61)	346.10 (231.68,473.73)	-0.06(-0.09,-0.03)	17.38 (11.31,24.48)	19.03 (12.54,25.44)	0.41(0.37,0.45)
Bolivia (Plurinational State of)	315.69 (207.37,460.16)	184.94 (111.92,279.34)	-1.67(-1.89,-1.45)	17.74 (11.68,26.06)	10.86 (6.61,16.47)	-1.44(-1.65,-1.23)
Bosnia and Herzegovina	460.12 (322.84,589.31)	305.60 (212.52,414.16)	-1.73(-1.99,-1.47)	26.85 (18.76,34.45)	19.69 (13.36,26.67)	-1.39(-1.70,-1.07)
Botswana	354.85 (243.60,487.13)	278.58 (196.46,373.77)	-0.88(-1.17,-0.59)	19.04 (12.88,26.27)	15.23 (10.50,20.37)	-0.70(-0.96,-0.44)
Brazil	420.42 (318.02,519.72)	201.86 (152.40,252.45)	-2.31(-2.39,-2.24)	22.44 (16.35,28.28)	9.96 (7.22,12.61)	-2.45(-2.57,-2.34)
Brunei Darussalam	470.67 (322.57,618.38)	257.57 (177.95,334.79)	-1.66(-1.87,-1.44)	25.76 (17.12,33.49)	14.63 (9.96,19.02)	-1.32(-1.58,-1.05)
Bulgaria	861.93 (609.75,1110.00)	464.79 (327.84,598.21)	-2.67(-2.98,-2.35)	60.66 (41.90,79.51)	29.20 (20.52,38.08)	-2.95(-3.29,-2.61)
Burkina Faso	238.91 (167.50,334.23)	273.58 (182.84,390.20)	0.67(0.55,0.79)	13.02 (9.04,18.17)	15.47 (10.57,21.41)	0.82(0.68,0.96)
Burundi	244.09 (146.10,360.63)	191.04 (116.76,285.61)	-1.34(-1.55,-1.13)	11.73 (7.09,16.84)	9.72 (6.01,14.27)	-1.13(-1.32,-0.94)
Cabo Verde	204.22 (146.39,275.82)	331.74 (225.28,456.25)	1.02(0.67,1.38)	11.21 (7.92,15.20)	19.97 (13.76,26.99)	1.33(0.94,1.72)
Cambodia	403.52 (285.46,542.84)	361.57 (252.61,497.89)	-0.44(-0.53,-0.35)	19.82 (13.99,26.28)	19.99 (13.92,27.12)	-0.00(-0.11,0.10)
Cameroon	273.84 (191.14,385.84)	382.99 (264.92,540.66)	1.27(0.59,1.95)	14.97 (10.58,21.00)	20.81 (14.26,28.97)	1.26(0.64,1.88)
Canada	386.52 (271.09,498.11)	114.22 (78.22,146.50)	-3.98(-4.11,-3.86)	24.99 (17.08,32.60)	7.71 (5.27,10.06)	-3.90(-4.03,-3.77)
Central African Republic	629.47 (425.21,920.18)	559.41 (372.01,834.77)	-0.50(-0.58,-0.42)	30.96 (20.45,44.38)	27.94 (18.38,41.78)	-0.43(-0.50,-0.36)
Chad	254.26 (175.44,350.13)	305.15 (206.81,426.33)	0.48(0.25,0.71)	13.70 (9.41,19.06)	16.42 (11.21,22.88)	0.49(0.29,0.70)
Chile	238.95 (161.59,308.43)	82.08 (55.77,106.68)	-3.25(-3.39,-3.11)	15.52 (10.12,20.33)	4.75 (3.18,6.22)	-3.61(-3.77,-3.46)
China	238.62 (164.94,310.30)	218.63 (143.16,304.25)	0.45(0.07,0.82)	14.69 (10.14,19.34)	14.95 (9.74,20.61)	0.86(0.42,1.30)
Colombia	465.46 (341.20,589.46)	243.94 (165.53,323.09)	-2.31(-2.52,-2.10)	25.63 (18.46,32.36)	14.42 (9.83,19.00)	-2.03(-2.24,-1.82)
Comoros	174.98 (105.52,256.14)	158.07 (94.02,234.53)	-0.63(-0.78,-0.49)	8.70 (5.35,12.76)	8.29 (4.75,12.17)	-0.43(-0.55,-0.31)
Congo	696.82 (478.06,918.53)	561.27 (379.25,742.27)	-1.02(-1.17,-0.87)	35.46 (24.40,47.28)	30.40 (20.25,40.96)	-0.77(-0.89,-0.64)
Cook Islands	475.61 (337.44,616.47)	327.11 (223.25,441.97)	-1.12(-1.26,-0.98)	24.03 (17.16,31.72)	16.92 (11.47,22.24)	-1.11(-1.23,-1.00)
Costa Rica	473.65 (347.66,587.46)	220.76 (160.17,278.08)	-2.46(-2.64,-2.27)	27.54 (20.00,34.31)	11.86 (8.52,15.15)	-2.62(-2.80,-2.44)
Croatia	618.44 (425.44,799.64)	274.84 (191.84,354.45)	-0.14(-0.38,0.11)	41.80 (28.52,54.50)	19.97 (14.06,26.26)	-2.45(-2.60,-2.30)
Cuba	470.48 (328.90,601.03)	235.24 (164.91,301.23)	-2.67(-2.77,-2.56)	28.81 (19.91,36.88)	13.67 (9.34,17.58)	-2.67(-2.98,-2.36)
Cyprus	663.69 (466.14,865.85)	212.88 (153.84,279.21)	-2.49(-2.79,-2.19)	50.25 (35.00,66.25)	16.17 (11.47,21.28)	-4.06(-4.29,-3.82)
Czechia	680.38 (486.07,873.37)	264.12 (180.82,344.28)	-4.05(-4.24,-3.86)	39.99 (27.96,51.29)	18.49 (12.78,24.47)	-2.24(-2.36,-2.11)
Côte d'Ivoire	352.80 (237.86,477.15)	354.88 (238.79,490.57)	-2.89(-3.00,-2.78)	18.97 (12.81,25.35)	19.57 (13.56,26.25)	-0.00(-0.22,0.22)
Democratic People's Republic of Korea	279.30 (187.89,383.89)	305.08 (212.08,420.41)	0.23(0.05,0.41)	16.12 (10.74,22.41)	17.25 (11.67,24.16)	0.20(0.02,0.38)
Democratic Republic of the Congo	470.20 (320.04,668.90)	406.19 (279.18,583.35)	-0.73(-0.82,-0.64)	24.76 (16.86,35.59)	21.61 (15.04,31.38)	-0.69(-0.78,-0.60)
Denmark	509.25 (372.44,650.43)	96.84 (71.23,121.67)	-5.80(-5.98,-5.62)	33.57 (23.61,43.35)	6.63 (4.76,8.44)	-5.71(-5.87,-5.54)
Djibouti	149.80 (91.18,230.54)	197.76 (118.01,294.93)	0.81(0.67,0.96)	7.57 (4.54,11.85)	10.20 (6.09,15.03)	0.89(0.77,1.01)
Dominica	363.42 (262.95,470.28)	235.25 (159.66,309.79)	-1.58(-1.86,-1.29)	21.70 (15.47,28.47)	13.42 (9.12,17.66)	-1.78(-2.05,-1.51)
Dominican Republic	345.00 (248.72,451.03)	368.60 (243.48,505.58)	0.84(0.65,1.03)	20.18 (14.25,26.27)	19.32 (12.27,27.22)	0.60(0.34,0.85)
Ecuador	206.26 (146.72,264.00)	167.44 (117.51,232.05)	-0.72(-1.25,-0.19)	12.82 (8.97,16.69)	10.54 (7.29,14.28)	-0.60(-1.17,-0.03)
Egypt	1005.18 (690.25,1336.12)	966.39 (625.44,1322.60)	0.31(0.10,0.52)	54.92 (36.11,74.14)	52.22 (33.48,71.54)	0.39(0.15,0.62)
El Salvador	354.82 (257.93,449.15)	302.62 (207.02,404.43)	-0.36(-0.56,-0.16)	19.01 (13.46,24.46)	16.22 (10.90,21.89)	-0.33(-0.50,-0.16)
Equatorial Guinea	589.33 (403.06,821.73)	489.05 (303.11,705.75)	-0.84(-1.08,-0.61)	29.41 (20.26,40.50)	27.53 (17.30,39.19)	-0.39(-0.57,-0.20)
Eritrea	190.23 (115.64,288.06)	200.99 (121.57,298.14)	0.16(0.10,0.23)	8.92 (5.40,13.13)	10.16 (5.97,14.93)	0.41(0.34,0.48)
Estonia	1077.23 (774.05,1364.67)	265.28 (188.95,340.76)	-4.94(-5.34,-4.53)	68.56 (47.82,87.97)	18.05 (12.66,23.41)	-4.62(-5.04,-4.21)
Eswatini	324.04 (226.02,433.02)	409.81 (257.95,594.31)	1.27(0.70,1.85)	17.13 (11.86,22.95)	20.30 (12.62,29.36)	1.12(0.64,1.61)
Ethiopia	188.65 (121.26,267.52)	118.16 (74.70,162.37)	-1.83(-1.96,-1.69)	8.62 (5.60,11.99)	6.12 (3.80,8.48)	-1.36(-1.46,-1.25)
Fiji	986.32 (731.75,1288.49)	899.16 (601.67,1234.63)	-0.43(-0.54,-0.31)	44.96 (32.94,58.45)	44.49 (30.36,59.84)	-0.28(-0.45,-0.10)
Finland	486.45 (357.49,613.23)	166.54 (117.35,213.45)	-3.33(-3.43,-3.22)	30.18 (21.40,38.60)	12.09 (8.49,15.64)	-2.78(-2.93,-2.64)
France	169.17 (122.28,216.46)	66.16 (48.40,84.77)	-3.51(-3.71,-3.30)	11.56 (8.04,14.96)	4.54 (3.17,5.90)	-3.50(-3.71,-3.29)
Gabon	483.72 (344.11,645.13)	439.46 (295.12,589.16)	-0.41(-0.53,-0.30)	25.69 (18.08,34.51)	24.41 (16.54,32.57)	-0.28(-0.39,-0.16)
Gambia	325.65 (220.53,451.45)	406.75 (269.01,559.16)	0.60(0.44,0.77)	17.71 (11.89,24.67)	22.64 (14.79,31.42)	0.72(0.59,0.86)
Georgia	1246.87 (923.46,1548.49)	452.96 (327.12,585.60)	-4.03(-4.46,-3.59)	73.57 (53.05,92.48)	24.48 (17.54,31.97)	-4.03(-4.42,-3.64)
Germany	459.33 (327.78,593.34)	154.70 (112.39,201.50)	-3.76(-3.98,-3.54)	30.45 (21.17,40.14)	10.91 (7.71,14.39)	-3.55(-3.73,-3.36)
Ghana	321.15 (208.64,449.96)	216.28 (131.56,312.06)	-1.77(-2.08,-1.45)	17.00 (11.06,23.08)	11.84 (7.26,16.95)	-1.70(-2.01,-1.38)
Greece	356.07 (263.22,454.21)	179.90 (130.49,224.60)	-2.41(-2.68,-2.13)	23.24 (16.41,30.00)	11.43 (8.22,14.58)	-2.49(-2.86,-2.11)
Greenland	545.68 (386.14,700.71)	212.43 (148.22,280.76)	-3.14(-3.31,-2.96)	32.11 (21.95,41.43)	12.69 (8.81,17.22)	-3.12(-3.31,-2.93)
Grenada	400.22 (290.32,503.78)	257.09 (180.66,336.11)	-1.84(-2.11,-1.56)	19.52 (13.84,24.73)	13.65 (9.53,17.89)	-1.75(-2.06,-1.44)
Guam	551.82 (398.17,711.50)	450.32 (321.32,583.38)	0.04(-0.25,0.33)	31.67 (22.40,40.69)	18.15 (12.70,23.37)	-0.94(-1.32,-0.55)
Guatemala	465.97 (338.81,585.28)	318.47 (228.07,408.40)	-1.20(-1.67,-0.74)	28.32 (20.47,35.73)	20.53 (14.62,26.54)	-0.91(-1.29,-0.53)
Guinea	266.98 (183.55,356.58)	324.82 (217.08,449.76)	0.89(0.75,1.02)	14.46 (9.93,19.32)	17.83 (12.20,24.54)	0.93(0.80,1.05)
Guinea-Bissau	476.95 (325.15,653.72)	481.70 (324.37,660.26)	0.09(-0.01,0.18)	23.65 (16.21,31.84)	25.28 (16.98,34.51)	0.29(0.21,0.37)
Guyana	620.24 (442.96,807.38)	394.15 (257.59,547.17)	-1.18(-1.41,-0.94)	31.09 (21.87,39.83)	19.97 (12.90,27.29)	-1.17(-1.47,-0.87)
Haiti	700.92 (479.59,920.67)	558.96 (365.50,821.33)	-0.50(-0.60,-0.39)	36.37 (24.89,48.12)	29.69 (19.51,42.83)	-0.44(-0.52,-0.35)
Honduras	381.14 (267.85,500.93)	565.33 (397.83,766.11)	1.50(1.30,1.70)	21.50 (15.03,28.09)	33.73 (23.32,45.65)	1.60(1.34,1.86)
Hungary	606.12 (436.37,769.40)	333.44 (233.97,432.36)	-2.01(-2.13,-1.88)	35.87 (25.04,46.09)	21.63 (14.89,28.24)	-1.59(-1.73,-1.44)
Iceland	333.85 (241.78,428.81)	108.05 (76.32,138.74)	-3.72(-3.80,-3.64)	22.02 (15.53,28.60)	7.77 (5.37,10.26)	-3.37(-3.45,-3.29)
India	493.00 (351.66,653.54)	497.89 (355.01,660.39)	0.18(0.05,0.31)	22.86 (15.93,30.05)	25.00 (17.25,32.76)	0.52(0.32,0.72)
Indonesia	390.77 (276.33,525.87)	516.22 (355.05,694.78)	1.02(0.94,1.11)	18.44 (13.17,24.78)	27.02 (18.84,35.71)	1.37(1.28,1.46)
Iran (Islamic Republic of)	774.71 (543.12,989.13)	413.04 (285.88,530.46)	-2.15(-2.29,-2.01)	42.53 (28.95,55.07)	24.16 (15.98,31.47)	-1.94(-2.08,-1.81)
Iraq	786.92 (540.01,1054.19)	722.06 (443.84,993.22)	-0.74(-0.89,-0.59)	37.84 (25.38,51.86)	40.04 (24.87,55.03)	-0.32(-0.52,-0.13)
Ireland	714.72 (524.93,890.23)	163.63 (119.51,202.50)	-4.84(-5.02,-4.66)	44.44 (32.16,56.14)	11.17 (7.92,14.09)	-4.47(-4.65,-4.29)
Israel	460.64 (338.11,579.36)	89.29 (65.07,112.39)	-5.74(-5.97,-5.52)	30.08 (21.60,38.57)	6.17 (4.35,7.93)	-5.57(-5.76,-5.37)
Italy	261.12 (191.44,330.47)	91.71 (64.78,118.43)	-3.39(-3.45,-3.34)	17.22 (12.17,22.37)	6.69 (4.67,8.81)	-3.01(-3.08,-2.94)
Jamaica	166.63 (118.24,213.98)	131.79 (84.46,181.88)	-0.41(-0.87,0.05)	9.73 (6.73,12.57)	7.17 (4.55,9.86)	-0.61(-1.10,-0.12)
Japan	175.69 (115.01,228.87)	70.73 (46.82,92.08)	-2.75(-2.97,-2.53)	11.62 (7.40,15.28)	4.19 (2.69,5.55)	-3.06(-3.35,-2.78)
Jordan	589.08 (393.89,773.10)	271.75 (184.05,382.14)	-3.09(-3.40,-2.79)	29.92 (19.88,39.70)	14.88 (9.77,20.97)	-2.81(-3.12,-2.50)
Kazakhstan	1061.85 (791.43,1326.14)	783.20 (571.70,1008.69)	-2.21(-2.83,-1.59)	61.08 (45.02,76.74)	51.34 (37.52,65.90)	-1.65(-2.19,-1.11)
Kenya	86.50 (52.70,124.74)	133.83 (82.60,191.72)	1.68(1.39,1.97)	4.56 (2.78,6.61)	7.22 (4.32,10.34)	1.79(1.56,2.02)
Kiribati	658.99 (480.17,867.61)	720.48 (512.10,982.68)	0.34(0.30,0.38)	28.74 (20.34,38.34)	32.47 (22.93,43.38)	0.43(0.40,0.47)
Kuwait	577.56 (382.44,772.31)	302.10 (192.08,427.27)	-2.03(-2.45,-1.61)	28.89 (18.73,38.41)	15.90 (10.08,22.16)	-1.90(-2.32,-1.48)
Kyrgyzstan	941.67 (723.75,1164.22)	888.11 (646.36,1171.51)	-0.12(-0.50,0.26)	54.15 (40.50,67.62)	56.44 (39.83,74.92)	0.39(0.05,0.73)
Lao People's Democratic Republic	936.51 (634.70,1248.44)	632.45 (440.24,888.89)	-1.42(-1.54,-1.31)	43.97 (29.99,58.63)	33.65 (23.84,45.94)	-1.00(-1.12,-0.88)
Latvia	1019.75 (740.40,1290.53)	476.10 (337.52,620.26)	-2.87(-3.20,-2.53)	62.01 (44.02,79.16)	29.85 (20.66,38.75)	-2.58(-2.85,-2.31)
Lebanon	656.25 (431.79,887.75)	242.30 (159.49,333.02)	-3.22(-3.57,-2.86)	34.18 (21.97,46.02)	14.14 (9.25,19.42)	-2.89(-3.18,-2.59)
Lesotho	171.80 (116.20,229.49)	339.01 (212.82,530.37)	3.14(2.59,3.69)	9.59 (6.60,13.28)	17.21 (11.11,25.61)	2.92(2.39,3.46)
Liberia	315.26 (222.19,416.46)	335.07 (232.35,468.53)	0.18(0.05,0.30)	17.37 (12.29,23.10)	18.64 (13.05,25.91)	0.23(0.11,0.36)
Libya	462.54 (303.09,623.85)	519.35 (323.35,746.19)	0.80(0.57,1.03)	23.86 (15.09,32.67)	26.92 (16.31,38.22)	0.96(0.71,1.22)
Lithuania	1065.62 (769.33,1354.75)	559.92 (394.89,725.26)	-2.07(-2.32,-1.82)	67.87 (47.85,86.70)	37.72 (25.60,49.65)	-1.81(-2.01,-1.61)
Luxembourg	396.65 (291.67,502.00)	111.00 (80.17,140.59)	-4.20(-4.35,-4.05)	25.71 (18.59,32.90)	7.63 (5.39,9.89)	-3.93(-4.07,-3.78)
Madagascar	183.07 (116.75,253.27)	218.46 (125.97,330.57)	0.23(0.09,0.37)	8.77 (5.46,12.26)	10.90 (6.28,16.22)	0.34(0.20,0.49)
Malawi	158.95 (104.13,220.89)	197.24 (122.89,286.78)	0.44(0.15,0.74)	7.83 (5.08,10.97)	9.63 (5.95,14.03)	0.48(0.23,0.74)
Malaysia	719.11 (529.28,908.94)	584.26 (422.11,746.43)	-0.63(-0.75,-0.51)	35.57 (25.84,45.01)	30.27 (22.19,38.45)	-0.53(-0.71,-0.35)
Maldives	641.60 (460.00,840.72)	254.22 (175.62,343.51)	-3.42(-3.57,-3.27)	30.91 (21.51,40.45)	15.22 (10.43,20.53)	-2.63(-2.73,-2.54)
Mali	224.00 (152.23,320.62)	211.28 (138.93,296.69)	-0.09(-0.20,0.01)	11.89 (7.87,16.80)	11.47 (7.61,16.10)	0.02(-0.08,0.12)
Malta	527.35 (384.38,666.59)	173.05 (124.70,218.19)	-3.60(-3.77,-3.42)	33.75 (24.21,43.02)	11.64 (8.40,15.06)	-3.38(-3.57,-3.19)
Marshall Islands	862.36 (636.16,1133.85)	958.61 (666.03,1339.02)	0.43(0.31,0.55)	40.72 (29.76,54.04)	44.78 (31.70,60.81)	0.39(0.28,0.49)
Mauritania	404.04 (281.88,562.45)	312.24 (208.47,442.54)	-1.16(-1.37,-0.96)	21.77 (14.95,30.47)	18.13 (12.13,25.51)	-0.92(-1.13,-0.71)
Mauritius	868.35 (643.32,1106.43)	392.69 (286.65,492.68)	-3.00(-3.28,-2.72)	43.70 (32.02,55.33)	19.86 (14.42,24.95)	-2.98(-3.25,-2.72)
Mexico	336.01 (243.90,424.86)	350.95 (254.02,451.60)	0.06(-0.21,0.33)	21.09 (14.85,26.80)	21.18 (15.18,27.48)	-0.01(-0.29,0.28)
Micronesia (Federated States of)	895.50 (658.34,1236.49)	943.15 (667.80,1323.26)	0.24(0.22,0.27)	41.14 (29.69,57.05)	43.70 (31.20,60.19)	0.25(0.22,0.27)
Monaco	246.43 (175.31,320.48)	117.07 (80.83,153.92)	-2.50(-2.59,-2.41)	15.89 (10.94,21.12)	7.91 (5.36,10.64)	-2.34(-2.43,-2.26)
Mongolia	1172.94 (855.67,1502.98)	737.40 (529.61,953.69)	-2.01(-2.30,-1.72)	68.85 (49.39,88.44)	46.35 (32.98,60.53)	-1.79(-2.05,-1.52)
Montenegro	395.39 (277.31,514.53)	467.03 (328.35,610.92)	0.62(0.45,0.78)	23.22 (16.29,30.53)	32.13 (22.08,42.80)	1.26(0.92,1.61)
Morocco	767.94 (494.73,1079.12)	650.49 (383.44,904.21)	-0.55(-0.59,-0.51)	38.65 (24.02,53.16)	35.61 (21.14,49.41)	-0.25(-0.31,-0.19)
Mozambique	77.74 (49.73,106.77)	113.95 (67.62,168.04)	1.73(1.53,1.93)	4.07 (2.58,5.67)	5.74 (3.46,8.39)	1.59(1.42,1.76)
Myanmar	724.42 (494.67,996.06)	467.27 (326.89,650.32)	-1.57(-1.68,-1.47)	35.37 (24.71,48.04)	25.87 (18.21,35.89)	-1.16(-1.24,-1.07)
Namibia	366.20 (260.60,476.40)	357.45 (247.50,490.47)	-0.28(-0.58,0.02)	19.60 (13.90,26.02)	19.49 (13.24,26.59)	-0.17(-0.45,0.10)
Nauru	1437.41 (999.45,1864.47)	1610.01 (1115.04,2186.10)	0.34(0.04,0.64)	62.99 (44.03,81.79)	71.01 (50.11,93.81)	0.37(0.11,0.63)
Nepal	538.28 (387.13,707.19)	547.41 (397.39,756.34)	0.16(0.01,0.32)	25.95 (18.42,34.68)	28.90 (20.13,40.55)	0.52(0.38,0.67)
Netherlands	355.27 (260.09,448.49)	91.09 (63.86,116.13)	-5.00(-5.25,-4.75)	21.80 (15.89,27.96)	6.44 (4.52,8.34)	-4.51(-4.75,-4.27)
New Zealand	437.53 (308.69,558.54)	137.38 (95.68,176.16)	-3.98(-4.08,-3.88)	26.97 (18.49,35.21)	9.78 (6.73,12.75)	-3.47(-3.58,-3.37)
Nicaragua	342.44 (260.18,431.43)	336.72 (247.73,431.88)	0.14(-0.05,0.33)	19.28 (14.11,24.42)	19.59 (14.03,25.23)	0.39(0.16,0.61)
Niger	191.13 (121.16,284.03)	199.02 (124.50,287.38)	0.19(0.07,0.30)	10.52 (6.70,15.56)	11.26 (7.02,16.48)	0.29(0.18,0.39)
Nigeria	391.14 (277.75,529.47)	388.50 (282.38,509.75)	0.08(-0.04,0.21)	22.22 (15.59,30.00)	23.09 (17.00,30.63)	0.25(0.14,0.37)
Niue	780.12 (556.11,1055.81)	806.29 (543.44,1089.94)	-0.02(-0.10,0.05)	38.75 (27.71,51.65)	41.10 (28.08,53.95)	0.08(0.02,0.15)
North Macedonia	582.22 (422.60,738.50)	497.23 (354.96,643.13)	-0.89(-1.28,-0.49)	32.53 (22.87,41.51)	35.50 (24.80,46.04)	-0.14(-0.67,0.40)
Northern Mariana Islands	451.18 (320.62,618.56)	519.74 (381.51,645.19)	0.77(0.60,0.94)	21.81 (15.45,29.52)	25.81 (18.54,32.25)	0.77(0.58,0.96)
Norway	391.54 (281.62,498.87)	89.85 (63.09,116.03)	-4.96(-5.08,-4.83)	23.82 (16.80,30.62)	6.32 (4.43,8.28)	-4.51(-4.70,-4.33)
Oman	848.14 (552.82,1207.65)	481.55 (321.71,673.30)	-1.56(-1.72,-1.40)	42.08 (26.83,59.17)	27.24 (17.73,37.51)	-1.07(-1.22,-0.92)
Pakistan	423.99 (289.22,575.97)	577.98 (387.16,775.99)	0.87(0.73,1.01)	21.41 (14.21,29.00)	29.51 (19.52,39.41)	0.97(0.85,1.08)
Palau	819.61 (584.43,1105.59)	797.17 (571.98,1068.83)	0.11(0.02,0.20)	39.47 (27.90,52.16)	39.40 (28.39,52.04)	0.24(0.13,0.34)
Palestine	795.26 (529.01,1110.62)	495.74 (344.51,668.24)	-1.65(-1.86,-1.44)	44.51 (28.88,61.85)	29.19 (19.68,38.91)	-1.48(-1.72,-1.23)
Panama	336.26 (241.83,420.49)	186.23 (126.13,247.70)	-1.77(-2.03,-1.51)	19.79 (13.78,25.30)	10.38 (6.84,13.78)	-1.89(-2.13,-1.65)
Papua New Guinea	406.76 (274.06,584.14)	439.12 (295.26,623.41)	0.33(0.21,0.45)	18.87 (12.79,26.45)	21.08 (13.83,29.57)	0.45(0.32,0.58)
Paraguay	312.92 (227.43,391.65)	259.70 (186.74,358.64)	-0.34(-0.54,-0.13)	17.64 (12.41,22.66)	14.11 (9.77,19.40)	-0.34(-0.61,-0.07)
Peru	159.57 (114.31,211.60)	90.67 (56.88,128.40)	-2.23(-2.73,-1.73)	9.22 (6.36,12.41)	5.20 (3.39,7.27)	-2.28(-2.75,-1.81)
Philippines	606.15 (434.01,783.45)	571.15 (409.21,738.52)	-0.18(-0.25,-0.10)	34.18 (24.79,43.47)	28.49 (20.48,36.97)	-0.43(-0.53,-0.33)
Poland	670.18 (483.26,847.71)	257.07 (177.37,327.29)	-3.47(-3.65,-3.29)	38.87 (27.37,49.64)	17.41 (11.98,22.68)	-2.95(-3.10,-2.81)
Portugal	247.60 (181.88,315.08)	74.41 (52.30,93.27)	-4.25(-4.41,-4.08)	16.51 (11.84,21.22)	4.71 (3.27,6.03)	-4.39(-4.54,-4.24)
Puerto Rico	383.08 (274.79,491.88)	141.26 (96.62,188.61)	-3.59(-3.84,-3.33)	22.92 (16.13,29.67)	7.39 (4.90,9.87)	-3.93(-4.17,-3.69)
Qatar	1041.14 (692.93,1389.82)	318.60 (209.11,458.78)	-4.55(-5.26,-3.83)	60.39 (39.85,80.34)	19.59 (12.43,27.89)	-4.54(-5.32,-3.75)
Republic of Korea	148.32 (98.60,198.52)	61.59 (40.75,80.62)	-3.43(-3.69,-3.17)	9.85 (6.36,13.10)	4.45 (2.82,5.90)	-3.14(-3.41,-2.86)
Republic of Moldova	1293.11 (950.39,1615.65)	808.48 (586.88,1031.20)	-2.23(-2.58,-1.89)	85.36 (61.74,107.55)	46.76 (33.08,60.41)	-2.72(-3.03,-2.40)
Romania	628.90 (447.48,803.63)	356.23 (260.42,463.03)	-2.48(-2.71,-2.25)	41.61 (28.98,53.82)	22.35 (15.95,29.29)	-2.49(-2.67,-2.31)
Russian Federation	855.10 (604.77,1095.31)	583.98 (407.15,747.85)	-1.72(-2.27,-1.17)	51.24 (35.31,65.64)	34.31 (23.15,43.94)	-1.61(-2.09,-1.13)
Rwanda	225.56 (139.56,340.67)	135.98 (77.77,219.45)	-2.67(-3.07,-2.26)	10.94 (6.69,16.55)	7.42 (4.22,12.03)	-2.16(-2.53,-1.80)
Saint Kitts and Nevis	555.89 (397.50,716.84)	224.43 (151.30,292.19)	-2.98(-3.22,-2.74)	30.68 (21.26,40.02)	12.64 (8.52,16.65)	-2.76(-2.99,-2.54)
Saint Lucia	352.05 (252.82,451.43)	123.00 (82.15,161.93)	-3.85(-4.23,-3.47)	22.30 (15.75,28.98)	7.23 (4.72,9.60)	-4.25(-4.67,-3.82)
Saint Vincent and the Grenadines	412.84 (293.45,523.70)	241.38 (165.64,310.32)	-1.97(-2.18,-1.75)	24.27 (16.95,31.18)	15.01 (10.39,19.51)	-1.81(-2.05,-1.56)
Samoa	638.12 (447.18,840.61)	738.81 (528.37,981.80)	0.54(0.50,0.59)	32.39 (22.75,42.37)	37.04 (25.73,48.41)	0.48(0.43,0.53)
San Marino	178.49 (124.85,232.16)	56.44 (35.31,82.31)	-3.22(-3.56,-2.87)	12.48 (8.57,16.40)	3.70 (2.30,5.56)	-3.34(-3.74,-2.94)
Sao Tome and Principe	242.59 (171.14,309.12)	316.99 (227.93,414.63)	0.96(0.80,1.12)	13.58 (9.41,17.64)	17.86 (12.59,23.77)	1.10(0.99,1.22)
Saudi Arabia	689.67 (452.06,954.66)	593.17 (395.91,794.83)	-0.49(-0.71,-0.27)	33.98 (22.04,47.38)	28.11 (18.82,37.75)	-0.75(-0.95,-0.55)
Senegal	339.59 (228.20,466.98)	298.55 (195.35,431.69)	-0.65(-0.74,-0.56)	18.24 (12.17,24.92)	16.95 (11.19,24.29)	-0.50(-0.58,-0.41)
Serbia	560.89 (386.70,741.81)	315.89 (205.12,426.54)	-2.45(-2.69,-2.21)	37.17 (24.92,49.70)	20.62 (13.63,27.95)	-2.62(-2.92,-2.33)
Seychelles	503.13 (359.98,642.12)	324.50 (231.96,417.28)	-1.35(-1.47,-1.23)	24.83 (17.58,31.60)	17.33 (12.25,22.55)	-1.05(-1.18,-0.92)
Sierra Leone	376.00 (261.13,498.58)	380.40 (248.06,523.54)	0.25(0.05,0.45)	20.56 (14.29,27.39)	20.94 (13.91,28.96)	0.23(0.05,0.42)
Singapore	493.87 (340.97,636.06)	137.46 (92.11,179.43)	-4.36(-4.58,-4.14)	25.87 (17.49,32.98)	7.88 (5.13,10.32)	-4.10(-4.36,-3.85)
Slovakia	748.97 (539.00,956.96)	382.68 (267.57,505.98)	-2.15(-2.23,-2.08)	44.38 (31.25,57.23)	26.31 (18.08,35.41)	-1.58(-1.64,-1.51)
Slovenia	285.66 (201.61,364.86)	100.39 (68.67,132.60)	-3.94(-4.13,-3.74)	17.33 (12.01,22.56)	6.59 (4.49,8.74)	-3.67(-3.87,-3.46)
Solomon Islands	898.31 (600.92,1253.94)	868.91 (611.94,1194.58)	-0.09(-0.23,0.05)	43.43 (30.62,59.24)	42.49 (29.78,57.00)	-0.07(-0.19,0.05)
Somalia	150.33 (92.44,234.53)	155.31 (87.26,246.86)	0.16(0.04,0.29)	7.05 (4.32,10.67)	7.39 (4.12,11.73)	0.28(0.15,0.42)
South Africa	278.74 (202.66,351.24)	284.20 (211.40,356.36)	-0.11(-0.50,0.27)	14.47 (10.37,18.72)	15.96 (11.85,20.35)	0.12(-0.26,0.49)
South Sudan	158.47 (96.38,241.47)	178.36 (102.66,272.30)	0.27(0.17,0.36)	7.80 (4.76,11.70)	8.81 (5.29,13.26)	0.31(0.24,0.38)
Spain	240.13 (177.15,301.22)	80.64 (58.34,102.38)	-3.67(-3.77,-3.57)	15.80 (11.25,20.18)	5.29 (3.75,6.81)	-3.63(-3.74,-3.52)
Sri Lanka	479.41 (341.55,608.93)	336.66 (204.85,496.37)	-0.82(-1.04,-0.59)	25.64 (17.95,32.20)	17.90 (11.10,25.49)	-0.68(-0.90,-0.46)
Sudan	1003.91 (668.45,1409.81)	743.41 (450.57,1109.70)	-1.13(-1.18,-1.07)	48.99 (32.98,69.07)	38.84 (24.12,56.48)	-0.90(-0.96,-0.85)
Suriname	452.40 (320.95,577.62)	254.48 (166.77,350.24)	-1.73(-2.01,-1.46)	22.87 (16.04,29.50)	12.35 (7.85,17.38)	-1.80(-2.07,-1.52)
Sweden	445.26 (309.92,569.22)	129.25 (86.77,169.69)	-3.88(-3.93,-3.83)	29.01 (20.10,37.41)	9.21 (6.22,12.18)	-3.65(-3.74,-3.56)
Switzerland	362.17 (261.99,455.64)	99.47 (70.98,126.04)	-4.39(-4.47,-4.30)	24.54 (17.62,30.96)	7.51 (5.22,9.74)	-4.03(-4.14,-3.92)
Syrian Arab Republic	1069.33 (718.94,1478.66)	926.33 (601.47,1317.68)	-0.79(-0.92,-0.67)	55.08 (36.72,75.96)	53.77 (34.99,74.53)	-0.36(-0.47,-0.25)
Taiwan (Province of China)	196.86 (142.36,247.50)	87.43 (63.72,112.32)	-2.38(-2.68,-2.08)	12.42 (8.81,15.61)	5.00 (3.55,6.52)	-2.72(-3.02,-2.41)
Tajikistan	1028.32 (751.54,1277.50)	799.19 (586.87,1059.63)	-1.11(-1.44,-0.78)	59.14 (41.75,74.57)	49.40 (35.33,65.09)	-0.85(-1.20,-0.50)
Thailand	297.53 (215.10,387.11)	193.66 (131.66,264.10)	-2.11(-2.37,-1.84)	16.80 (11.74,22.13)	10.08 (6.91,13.75)	-2.39(-2.66,-2.13)
Timor-Leste	430.53 (292.04,583.35)	541.18 (363.43,763.59)	1.05(0.84,1.27)	22.41 (15.36,30.27)	29.77 (19.82,40.78)	1.26(1.07,1.46)
Togo	331.89 (235.30,437.28)	337.67 (226.42,483.68)	-0.22(-0.45,0.01)	18.01 (12.74,24.01)	18.56 (12.41,25.99)	-0.18(-0.39,0.03)
Tokelau	685.56 (484.53,952.52)	644.64 (430.39,894.24)	-0.20(-0.27,-0.14)	34.77 (24.49,47.18)	33.10 (22.02,45.91)	-0.15(-0.23,-0.08)
Tonga	434.04 (315.75,566.82)	451.72 (292.03,623.62)	0.29(0.19,0.40)	21.28 (15.57,27.70)	22.64 (14.91,30.64)	0.37(0.25,0.49)
Trinidad and Tobago	583.70 (420.40,743.03)	286.91 (185.26,403.21)	-2.89(-3.16,-2.62)	32.76 (23.36,41.88)	14.77 (9.63,20.60)	-3.06(-3.31,-2.82)
Tunisia	567.80 (366.54,772.89)	418.97 (251.17,634.77)	-1.31(-1.43,-1.19)	32.18 (20.07,43.87)	24.61 (14.62,37.01)	-1.19(-1.32,-1.07)
Turkmenistan	1478.63 (1118.73,1826.00)	1234.16 (888.40,1664.94)	-1.94(-2.14,-1.74)	84.73 (62.45,106.73)	71.20 (50.53,96.68)	-1.55(-1.95,-1.15)
Tuvalu	900.04 (662.18,1185.52)	911.48 (655.92,1203.35)	-1.55(-1.96,-1.14)	42.37 (30.38,55.58)	43.81 (31.57,58.12)	0.18(0.13,0.24)
Turkey	666.59 (452.43,878.45)	362.68 (241.28,508.10)	0.14(0.09,0.18)	34.50 (22.79,45.77)	21.65 (14.05,30.29)	-1.31(-1.59,-1.03)
Uganda	163.03 (102.18,234.43)	160.66 (97.06,241.38)	-0.75(-1.16,-0.33)	8.45 (5.44,12.07)	8.43 (5.20,12.37)	-0.63(-1.02,-0.24)
Ukraine	981.69 (699.94,1245.87)	1081.45 (735.89,1460.45)	-0.32(-0.85,0.21)	63.87 (45.32,81.16)	69.75 (47.67,94.81)	-0.38(-0.91,0.16)
United Arab Emirates	845.52 (573.73,1165.92)	448.51 (306.73,607.17)	-0.74(-1.19,-0.29)	42.46 (28.54,58.22)	26.87 (18.06,36.58)	0.21(-0.35,0.77)
United Kingdom	542.02 (407.54,681.71)	137.29 (101.08,172.65)	-4.83(-5.02,-4.64)	32.89 (23.76,42.44)	8.96 (6.52,11.36)	-4.58(-4.75,-4.40)
United Republic of Tanzania	139.65 (88.31,207.99)	208.47 (124.25,312.52)	1.32(1.19,1.45)	6.85 (4.34,10.14)	10.55 (6.38,15.81)	1.44(1.31,1.56)
United States of America	498.64 (363.36,631.34)	236.27 (173.94,294.33)	-2.78(-2.95,-2.60)	31.83 (22.32,40.80)	14.96 (10.69,19.05)	-2.81(-2.98,-2.64)
United States Virgin Islands	497.44 (351.37,650.25)	255.57 (168.90,348.59)	-2.08(-2.21,-1.94)	29.37 (20.53,38.51)	15.35 (10.17,20.67)	-2.01(-2.14,-1.87)
Uruguay	325.84 (227.69,421.02)	129.90 (90.16,166.76)	-3.02(-3.25,-2.80)	19.99 (13.37,26.08)	7.80 (5.28,10.18)	-3.04(-3.27,-2.80)
Uzbekistan	1142.46 (863.34,1411.49)	1203.27 (876.20,1556.60)	0.18(-0.18,0.55)	66.24 (48.19,83.22)	71.84 (51.40,93.09)	0.37(0.04,0.71)
Vanuatu	1008.22 (709.82,1351.19)	1049.84 (755.49,1409.92)	0.08(0.03,0.13)	47.95 (33.08,63.35)	49.96 (36.78,66.73)	0.10(0.06,0.14)
Venezuela (Bolivarian Republic of)	589.66 (435.59,735.01)	487.56 (324.30,665.14)	-1.07(-1.36,-0.77)	31.58 (22.48,39.48)	26.18 (17.36,35.53)	-0.96(-1.26,-0.65)
Viet Nam	188.14 (122.15,267.67)	201.75 (128.78,280.76)	0.89(0.61,1.18)	10.31 (6.60,14.49)	11.57 (7.51,15.84)	0.98(0.70,1.25)
Yemen	906.82 (595.57,1327.79)	719.55 (459.73,1032.78)	-0.97(-1.08,-0.87)	44.23 (27.96,64.48)	37.95 (23.65,54.64)	-0.70(-0.80,-0.59)
Zambia	133.46 (87.80,189.28)	200.06 (122.67,305.15)	1.28(1.16,1.40)	6.74 (4.37,9.60)	10.31 (6.42,15.66)	1.45(1.34,1.56)
Zimbabwe	271.81 (190.37,353.10)	423.74 (305.09,563.31)	2.03(1.46,2.59)	16.31 (11.23,21.39)	22.84 (16.29,30.13)	1.77(1.24,2.29)
DALYs: disability-adjusted life years
ASR: Age-standardised rate (per 100,000 population)
EAPC: Estimated annual percentage change, 1990–2021
